# Supplementary material for: Methylation mediated by an anthocyanin, O-methyltransferase, is involved in purple flower coloration in Paeonia
Source: J Exp Bot. 2015 Jul 23;66(21):6563–77. doi: 10.1093/jxb/erv365 (PMC4623676; doi:10.1093/jxb/erv365)
Supplement: Supplementary Data [file supp_erv365_jexbot149625_file001.xlsx]

## Sheet: Sheet1
Cultivars	RHSCC	L*	a*	b*	C	h	Pn %	Cy %	Pg %	3G5G %	3G %	TA	TF	CI
Paeonia suffruticosa cv. ‘Yinjinhong’	72	29.44	37.95	-15.01	40.86	-21.49	70.05	29.95	—	89.08	10.92	0.25	0.19	0.77
Paeonia suffruticosa cv. ‘Jinyunhong’	82	45.31	38.79	-17.77	42.68	-24.7	79.16	20.84	—	98.86	1.14	0.11	0.22	2.05
Paeonia suffruticosa cv. ‘Zhifengjiayan’	84	59.57	13.21	-9.33	16.17	-35.64	83.59	16.41	—	99.32	0.68	0.06	0.28	4.52
Paeonia suffruticosa cv. ‘Dahehuan ’	84	69.74	6.42	-2.24	6.88	-13.79	88.73	11.27	—	100	0	0.04	0.27	6.79
Paeonia suffruticosa cv. ‘Xiayezi’	75	53.7	29.66	-15.18	33.32	-27.13	85.43	14.57	—	100	0	0.07	0.22	3.32
Paeonia suffruticosa cv. ‘Ziyunfengbo’	71	24.02	34.88	-0.05	34.93	-0.05	62.08	37.92	—	95.86	4.14	0.43	0.22	0.51
Paeonia suffruticosa cv. ‘Ziyusajin ’	70	43.5	44.61	-17.77	48.05	-21.85	79.25	20.75	—	97.79	2.21	0.14	0.18	1.25
Paeonia suffruticosa cv. ‘Dieyun’	82	42.57	39.93	-19.85	44.62	-26.55	85.89	14.11	—	99.32	0.68	0.13	0.19	1.49
Paeonia suffruticosa cv. ‘Fuguihong’	82	35.49	42.35	-18.11	46.07	-23.17	66.21	33.79	—	99.11	0.89	0.2	0.2	1.04
Paeonia suffruticosa cv. ‘Yuhehong’	72	36.14	42.69	-17.16	46.01	-21.92	67.62	32.38	—	96.47	3.53	0.27	0.31	1.14
Paeonia suffruticosa cv. ‘Yinhonglian’	72	39.36	36.89	-18.97	41.6	-27.43	62.64	37.36	—	78	22	0.19	0.28	1.48
Paeonia suffruticosa cv. ‘Chaoyi’	71	33.94	47.35	-10.6	48.55	-12.59	54.45	45.55	—	89.17	10.83	0.28	0.24	0.88
Paeonia suffruticosa cv. ‘Tianxiangjin’	82	55.08	28.16	-12.78	30.95	-24.54	79.19	20.81	—	99.35	0.65	0.07	0.23	3.17
Paeonia suffruticosa cv. ‘Xurishengkong’	82	59.99	15.22	-8.23	17.32	-28.9	92.91	7.09	—	99.58	0.42	0.04	0.23	5.23
Paeonia suffruticosa cv. ‘Baihuacongxiao’	82	49.27	31.58	-16.24	35.52	-27.28	90.5	9.5	—	100	0	0.12	0.25	2.05
Paeonia suffruticosa cv. ‘Binglingzi’	82	50.88	27.87	-15.45	31.88	-29.07	75.04	24.96	—	97.49	2.41	0.1	0.21	2.16
Paeonia suffruticosa cv. ‘Zhushahong’	72	34.86	44.12	-12.53	45.88	-15.88	86.32	13.68	—	86.14	13.86	0.21	0.21	1.03
Paeonia suffruticosa cv. ‘Baiyuanzi’	77	58.62	17.31	-9.36	19.68	-28.34	94.54	5.46	—	98.66	1.34	0.08	0.25	2.96
Paeonia suffruticosa cv. ‘Xiuqunfang’	70	40.94	45.04	-14.44	47.31	-17.82	47.28	52.72	—	80.21	19.79	0.16	0.18	1.16
Paeonia suffruticosa cv. ‘Ziyanduomu’	82	50.34	29.14	-17.56	34.04	-31.19	78.23	21.77	—	99.38	0.62	0.13	0.2	1.54
Paeonia suffruticosa cv. ‘Zifengchaoyang’	82	31.48	39.6	-14.26	42.17	-19.78	66.01	33.99	—	89.9	10.1	0.22	0.24	1.11
Paeonia suffruticosa cv. ‘Honghe’	72	34.14	41.58	-14.57	44.07	-19.32	73.06	26.94	—	98.58	1.42	0.27	0.25	0.91
Paeonia suffruticosa cv. ‘Honghui’	72	44.15	38.72	-17.26	42.4	-24.1	70.78	29.22	—	99.34	0.66	0.15	0.23	1.52
Paeonia suffruticosa cv. ‘Yingjiabin’	84	49.71	31.16	-15.52	34.82	-26.55	88.15	11.85	—	99.46	0.54	0.07	0.22	3.23
Paeonia suffruticosa cv. ‘Mantanghong’	70	42.7	40.3	-17.03	43.77	-23.01	82.68	17.32	—	99.76	0.24	0.17	0.29	1.69
Paeonia suffruticosa cv. ‘Honghudie’	72	29.63	42.86	-7.72	43.6	-10.19	59.21	40.79	—	91.23	8.77	0.42	0.28	0.67
Paeonia suffruticosa cv. ‘Tianxiang’	81	49.31	27.31	-16.16	31.74	-30.67	89.94	10.06	—	99.08	0.92	0.08	0.27	3.42
Paeonia suffruticosa cv. ‘Zidiefeiwu’	84	55.93	21.27	-13.21	25.04	-31.84	92.74	7.26	—	99.45	0.55	0.06	0.19	3.18
Paeonia suffruticosa cv. ‘Jinzhenxiehongpao’	72	32.71	42.39	-14.54	44.91	-18.98	75.9	24.1	—	92.52	7.44	0.21	0.26	1.24
Paeonia suffruticosa cv. ‘Jinhong’	75	54.11	23.47	-9.33	25.27	-21.98	75.87	24.13	—	99.93	0.07	0.11	0.3	2.59
Paeonia suffruticosa cv. ‘Wucaidie’	75	64.97	13.4	-5.7	14.58	-23.37	96.4	3.6	—	99.8	0.2	0.04	0.21	5.66
Paeonia suffruticosa cv. ‘Panzhongquguo’	82	43.74	31.9	-14.76	35.17	-24.89	78.09	21.91	—	89.43	10.57	0.13	0.41	3.18
Paeonia suffruticosa cv. ‘Zikui’	72	33.48	43.26	-13.94	45.47	-17.91	68.09	31.91	—	93.35	6.65	0.22	0.24	1.11
Paeonia suffruticosa cv. ‘Gejinzi’	84	57.39	23.31	-14.38	27.39	-31.73	85.1	14.9	—	99.33	0.67	0.07	0.25	3.42
Paeonia suffruticosa cv. ‘Qianzhexiuqiu’	72	37.52	42.19	-12.56	44.03	-16.58	74.44	25.56	—	93.18	6.82	0.16	0.19	1.19
Paeonia suffruticosa cv. ‘Jinqi’	71	31.81	41.83	-13	43.82	-17.24	72.42	27.58	—	89.36	10.64	0.18	0.25	1.37
Paeonia suffruticosa cv. ‘Wuyunjisheng’	71	33.53	42.06	-10.41	43.34	-13.9	51.59	48.41	—	77.12	22.88	0.25	0.25	1.02
Paeonia suffruticosa cv. ‘Hehuayingri’	77	48.47	29.77	-17.62	34.6	-30.62	76.4	23.6	—	89.6	10.4	0.14	0.2	1.42
Paeonia suffruticosa cv. ‘Baiyuanshengjing’	70	49.14	32.56	-14.58	35.68	-24.13	75.81	24.19	—	97.93	2.07	0.11	0.21	1.92
Paeonia suffruticosa cv. ‘Hongqilin’	70	49.48	36.4	-14.65	39.24	-21.94	80.74	19.26	—	99.7	0.3	0.08	0.27	3.61
Paeonia suffruticosa cv. ‘Longyuanzhuangshi’	78	60.2	19.94	-7.65	21.41	-21.09	80.45	19.55	—	99.42	0.58	0.05	0.36	6.67
Paeonia suffruticosa cv. ‘Lanhaiyinbo’	87	46.48	34.06	-15.81	37.57	-24.98	80.3	19.7	—	99.59	0.41	0.05	0.33	6.17
Paeonia suffruticosa cv. ‘Chengxin’	72	41.24	41.52	-16.66	44.77	-21.95	86.62	13.38	—	99.35	0.65	0.14	0.31	2.27
Paeonia suffruticosa cv. ‘Hongguanyuzhu’	70	46.95	36.19	-15.74	39.47	-23.57	87.4	12.6	—	98.71	1.29	0.12	0.38	3.1
Paeonia suffruticosa cv. ‘Hongzhuangsuguo’	72	32.92	45.11	-15	47.55	-18.4	86.75	13.25	—	99.35	0.65	0.21	0.31	1.44
Paeonia suffruticosa cv. ‘Meiguisajin’	78	37.67	40.84	-14.46	43.34	-19.5	65.25	34.75	—	86.33	13.67	0.16	0.26	1.63
Paeonia suffruticosa cv. ‘Zhongchuanmeiguihong’	82	48.58	30.89	-15.18	34.43	-26.18	78.79	21.21	—	99.82	0.18	0.06	0.26	4.17
Paeonia suffruticosa cv. ‘Qunlongnaohai’	75	55.26	22.28	-9.86	24.39	-23.87	79.77	20.23	—	97.26	2.74	0.26	0.44	1.71
Paeonia suffruticosa cv. ‘Zhaoshenzi’	61	21.27	23.87	-1.18	23.94	-2.7	45.98	54.02	—	64.71	35.29	0.39	0.31	0.8
Paeonia suffruticosa cv. ‘Yinhui’	77	60.99	19.46	-10.6	22.19	-28.21	96.09	3.91	—	99.8	0.2	0.04	0.31	7.68
Paeonia suffruticosa cv. ‘Ziguanyindai’	71	33.04	41.98	-7.52	42.71	-10.09	79.15	20.85	—	90.89	9.11	0.21	0.31	1.48
Paeonia lactiflora cv. ‘Cixiuhong’	70	46.46	45.14	-14.63	47.45	-17.96	80.5	19.5	—	100	0	0.29	1.13	3.9
Paeonia lactiflora cv. ‘Changjinghong’	71	35.7	51.14	-9.11	51.94	-10.1	78.3	21.7	—	100	0	0.9	1.66	1.84
Paeonia lactiflora cv. ‘Zhushapan’	61	27.27	44.8	-2.71	44.88	-3.47	91.7	8.3	—	100	0	0.69	1.07	1.56
Paeonia lactiflora cv. ‘Fenyunu’	73	45.86	54.68	-9.19	55.45	-9.54	95.9	4.1	—	100	0	0.32	2.04	6.47
Paeonia lactiflora cv. ‘Jinruihehua’	73	63.99	21.16	-3.78	21.49	-10.14	87.6	12.4	—	100	0	0.12	2.27	19.1
Paeonia lactiflora cv. ‘Fenhe’	73	55.95	34.36	-7.12	35.09	-11.71	86.6	13.4	—	100	0	0.15	2.49	17.05
Paeonia lactiflora cv. ‘Chenxi’	62	65.13	12.77	-2.5	13.01	-11.08	92.4	7.6	—	100	0	0.11	3.73	34.93
Paeonia lactiflora cv. ‘Yinhongzhou’	71	56.83	31.73	-7.37	32.58	-13.08	93.1	6.9	—	100	0	0.32	2.75	8.57
Paeonia lactiflora cv. ‘Fenqiu’	65	54.77	31.62	-12.74	34.1	-21.95	89.5	10.5	—	100	0	0.12	2.1	18.14
Paeonia lactiflora cv. ‘Yucuihehua’	65	69.28	8.47	-0.63	8.49	-4.28	93.4	6.6	—	100	0	0.06	1.9	32.03
Paeonia lactiflora cv. ‘Fenpanronghua’	73	44.44	52.56	-12.77	54.08	-13.65	95.9	4.1	—	100	0	0.18	1.87	10.19
Paeonia lactiflora cv. ‘Lantianbiyu’	82	58.59	22.65	-10.49	24.97	-24.86	91.6	8.4	—	100	0	0.14	1.6	11.4
Paeonia lactiflora cv. ‘Lancuilou’	68	49.27	39.58	-7.77	40.34	-11.11	90.2	9.8	—	100	0	0.06	2.86	50.16
Paeonia lactiflora cv. ‘Hushuidangxia’	73	53.85	30.73	-9.45	32.15	-17.09	82.1	17.9	—	100	0	0.25	2.06	8.37
Paeonia lactiflora cv. ‘Lanbaoshi’	63	56.54	30.47	-5.26	30.92	-9.79	82.1	17.9	—	100	0	0.25	2.06	8.37
Paeonia lactiflora cv. ‘Lanhaibibo’	68	59.14	29.99	-5.48	30.48	-10.36	83.3	16.7	—	100	0	0.14	2.19	15.66
Paeonia lactiflora cv. ‘Wuhualongyu’	60	38.27	25.51	2.73	25.66	6.1	83.3	16.7	—	100	0	0.14	2.19	15.66
Paeonia lactiflora cv. ‘Xiangyangqihua’	72	58.2	35.28	-9.45	36.52	-15	89.7	10.3	—	100	0	0.27	2.64	9.89
Paeonia lactiflora cv. ‘Hudiexijinhua’	73	70.02	14.84	-2.52	15.05	-9.63	95.1	4.9	—	100	0	0.07	2.53	36.18
The data of chroma parameters (RHSCC, L*, a*, b*, C* and hue), TA, TF and CI were cited from Li CH (2010, The flavonoid composition in tree peony petals and their effects on the coloration, Ph D dissertation)
and Jia N (2008, Studies on petal coloration mechanism and chemotaxonomy of herbaceous peony, Master dissertation).
